# Supplementary material for: Stomata Are Driving the Direction of CO2-Induced Water-Use Efficiency Gain in Selected Tropical Trees in Fiji
Source: Biology (Basel). 2024 Sep 19;13(9):733. doi: 10.3390/biology13090733 (PMC11428275; doi:10.3390/biology13090733)
Supplement: Supplementary file 1 [file biology-13-00733-s001.zip]

Archive with 2 entries (2 files):
- Supplementary figures and tables MDPI.pdf
- Supplementary_data_MDPI.xlsx
