# Supplementary material for: Stomata Are Driving the Direction of CO2-Induced Water-Use Efficiency Gain in Selected Tropical Trees in Fiji
Source: Biology (Basel). 2024 Sep 19;13(9):733. doi: 10.3390/biology13090733 (PMC11428275; doi:10.3390/biology13090733)
Supplement: Supplementary file 1 [file biology-13-00733-s001.zip › Supplementary_data_MDPI.xlsx]

## Sheet: Field name and unit
A	Photosynthesis (µmol m^-2 s^-1)
a_max	Maximum pore size (µm^-2)
ca	Atmospheric CO2 concentration (ppm)
ci/ca	Ratio of leaf intercellular CO2 to ambient atmospheric CO2 (Pa)
d13C	Stable carbon 13 composition (per mille)
g_s	Operational stomatal conductance
g_smax	Theoretical maximum stomatal conductance (mmol m^-1 s^-2)
iWUE	Intrinsic water-use efficiency (µmol mol^-1)
LMA	Leaf mass per unit area (g m^-2)
MAP	Mean annual prepicipitation (mm)
MAT	Mean annual temperature (Celsius)
Narea	Nitrogen per unit area (g m^-2)
scPDSI	self-calibrating Palmer Drought Severity Index
SD	Stomatal density (mm^-2)
SLA	Specific leaf area (m^2 gm^-2)
VCmax25	Maximum rate of RuBisCO carboxylation at 25°C (µmol m^-2 s^-1)

## Sheet: Main data
Species	Accession number	Herbarium	Year	a_max	SD	g_smax	d13C	ci/ca	iWUE	LMA	Narea	ca	MAP	MAT	scPDSI
Amaroria soulameoides	SPRH 17077	SPRH	1927	16.1393	824.444	1314.42	-28.4972	0.79079	39.9591	95.8084	2.34825	305.6	308.915	23.9257	0.459583
Amaroria soulameoides	SPRH 17062_1	SPRH	1936	28.3934	760	1758.66	-28.128	0.770422	44.2369	138.57	3.29188	308.3	242.984	24.0021	-0.248333
Amaroria soulameoides	SPRH 17062_2	SPRH	1936	na	na	na	-28.3556	0.781009	42.1967	123.022	2.74179	308.3	242.984	24.0021	-0.248333
Amaroria soulameoides	SPRH 17072	SPRH	1938	49.4025	491.111	1461.87	-29.025	0.81219	36.2473	83.8105	1.79188	308.8	310.47	23.6479	0.108958
Amaroria soulameoides	SPRH 17064	SPRH	1939	25.8993	795.556	1616.22	-31.0628	0.90691	17.9839	69.7763	1.56356	309.1	300.437	23.5611	1.89312
Amaroria soulameoides	SPRH 17071	SPRH	1940	na	na	na	-28.8067	0.801107	38.4485	104.872	2.30356	309.3	217.283	23.9299	0.25375
Amaroria soulameoides	SPRH 17065	SPRH	1949	27.5519	628.889	1190.82	-28.5759	0.788988	41.1077	103.957	2.24378	311.7	285.431	24.0465	0.894583
Amaroria soulameoides	SPRH 17070	SPRH	1953	28.5923	583.333	1405.45	na	na	na	na	na	313.2	238.622	23.9979	-1.13521
Amaroria soulameoides	SPRH 17074	SPRH	1953	29.6079	673.333	1557.13	-29.8385	0.847855	29.7824	92.9612	2.19934	313.2	238.622	23.9979	-1.13521
Amaroria soulameoides	SPRH 17079	SPRH	1953	20.5637	733.333	1359.61	na	na	na	na	na	313.2	238.622	23.9979	-1.13521
Amaroria soulameoides	SPRH 17049	SPRH	1954	19.4936	753.333	1413.34	na	na	na	na	na	313.6	324.401	23.9549	1.12458
Amaroria soulameoides	SPRH 17050	SPRH	1954	24.3509	786.667	1721.48	na	na	na	na	na	313.6	324.401	23.9549	1.12458
Amaroria soulameoides	SPRH 17051_1	SPRH	1954	23.6253	713.333	1511.76	-28.8436	0.801005	39.003	89.493	1.87513	313.6	324.401	23.9549	1.12458
Amaroria soulameoides	SPRH 17052	SPRH	1954	22.4581	577.778	1201.66	-29.076	0.81183	36.8813	66.2021	1.46378	313.6	324.401	23.9549	1.12458
Amaroria soulameoides	SPRH 17053	SPRH	1954	26.1885	860	1927.49	-29.0904	0.812502	36.7497	90.1746	2.81785	313.6	324.401	23.9549	1.12458
Amaroria soulameoides	SPRH 17054	SPRH	1954	28.5744	626.667	1448.16	-29.0691	0.81151	36.9441	100.834	2.46543	313.6	324.401	23.9549	1.12458
Amaroria soulameoides	SPRH 17055_1	SPRH	1956	20.4371	728.889	1329.47	-29.5766	0.83472	32.4981	84.5027	2.17991	314.6	297.951	23.7826	0.166667
Amaroria soulameoides	SPRH 17055_2	SPRH	1956	18.7801	771.111	1350.2	-29.8467	0.847327	30.0193	103.153	2.16053	314.6	297.951	23.7826	0.166667
Amaroria soulameoides	SPRH 17056	SPRH	1958	19.3798	884.444	1609.33	-30.2033	0.863068	27.0184	55.8079	1.89682	315.7	168.383	23.9993	-1.38729
Amaroria soulameoides	SPRH 17041_1	SPRH	1961	24.8788	817.778	1722.82	-30.5	0.874193	24.9757	68.2049	1.89916	317.64	258.946	24.184	-0.303125
Amaroria soulameoides	SPRH 17041_2	SPRH	1961	17.9688	620	1103.53	-30.1474	0.857719	28.2463	115.394	4.10905	317.64	258.946	24.184	-0.303125
Amaroria soulameoides	SPRH 17042_1	SPRH	1962	21.3289	631.111	1187.11	-31.3378	0.912018	17.5112	64.0593	1.70329	318.45	263.607	23.9174	0.912917
Amaroria soulameoides	SPRH 17042_2	SPRH	1962	18.4114	800	1472.84	-30.3824	0.867329	26.4057	82.7869	2.02	318.45	263.607	23.9174	0.912917
Amaroria soulameoides	SPRH 17043	SPRH	1962	23.4474	726.667	1453.26	-29.9596	0.847582	30.3359	63.6943	1.59016	318.45	263.607	23.9174	0.912917
Amaroria soulameoides	SPRH 17066	SPRH	1962	20.4019	626.667	1175.52	-28.9367	0.799871	39.8319	88.2512	1.7735	318.45	263.607	23.9174	0.912917
Amaroria soulameoides	SPRH 17067	SPRH	1962	37.9534	688.889	1596.75	-29.2566	0.81478	36.8645	86.3728	1.44475	318.45	263.607	23.9174	0.912917
Amaroria soulameoides	SPRH 17083	SPRH	1962	36.2896	715.556	1750.29	-29.5412	0.828054	34.2227	105.317	3.09125	318.45	263.607	23.9174	0.912917
Amaroria soulameoides	SPRH 17068	SPRH	1963	na	na	na	-29.5433	0.826329	34.6247	97.3036	1.43958	318.99	279.742	23.9208	-0.331458
Amaroria soulameoides	SPRH 17088	SPRH	1963	16.8979	800	1435.39	-28.2416	0.765688	46.7146	98.5915	2.00757	318.99	279.742	23.9208	-0.331458
Amaroria soulameoides	SPRH 17089	SPRH	1963	20.6374	811.111	1618.19	-28.3853	0.772376	45.3812	99.3631	2.25871	318.99	279.742	23.9208	-0.331458
Amaroria soulameoides	SPRH 17090	SPRH	1964	32.199	486.667	1135.77	-28.2674	0.765068	46.9305	107.914	2.11095	319.62	265.691	24.0847	0.61
Amaroria soulameoides	SPRH 17091	SPRH	1964	24.4136	506.667	1111.65	-29.2624	0.811404	37.6744	125.158	3.15778	319.62	265.691	24.0847	0.61
Amaroria soulameoides	SPRH 17044_1	SPRH	1965	na	na	na	-27.8621	0.744398	51.1268	74.6533	2.02938	320.04	219.721	23.3326	0.584792
Amaroria soulameoides	SPRH 17044_2	SPRH	1965	na	na	na	-28.9412	0.794616	41.0819	71.6621	1.63729	320.04	219.721	23.3326	0.584792
Amaroria soulameoides	SPRH 17045	SPRH	1965	23.5304	733.333	1591.28	-28.8955	0.792487	41.5078	86.9865	2.23399	320.04	219.721	23.3326	0.584792
Amaroria soulameoides	SPRH 17078	SPRH	1968	23.2557	824.444	1528.28	-28.9855	0.793488	41.6948	109.863	1.6864	323.04	183.603	23.6958	-1.48625
Amaroria soulameoides	SPRH 17046	SPRH	1969	28.0921	540	1182.69	-30.8641	0.880718	24.2008	57.3573	1.4469	324.62	164.88	23.9569	-1.71187
Amaroria soulameoides	SPRH 17047_1	SPRH	1970	32.4117	602.222	1510.65	-30.303	0.854034	29.7113	89.6324	1.23999	325.68	263.113	23.8139	1.43875
Amaroria soulameoides	SPRH 17047_2	SPRH	1970	28.1023	580	1403.05	-30.6918	0.872206	26.0124	96.477	1.78081	325.68	263.113	23.8139	1.43875
Amaroria soulameoides	SPRH 17069	SPRH	1976	23.7519	622.222	1243.2	-29.2021	0.79492	42.5593	100.272	1.76733	332.04	239.683	23.6771	1.00667
Amaroria soulameoides	SPRH 17084	SPRH	1979	25.3592	620	1196.49	-31.027	0.876921	25.9111	67.1367	1.17935	336.84	210.277	23.6806	-1.00521
Amaroria soulameoides	SPRH 17038	SPRH	1982	20.7701	700	1400.7	-30.0579	0.827991	36.7078	112.5	2.08539	341.45	239.172	23.9875	-0.552708
Amaroria soulameoides	a1176-1	CLAMP	1988	19.3503	472.222	904.211	-30.2476	0.829545	37.4543	64.6866	1.03064	351.57	231.46	24.4986	-0.555833
Amaroria soulameoides	a1176-2	CLAMP	1988	18.2974	379.63	725.628	-30.4365	0.838369	35.5154	67.4971	1.11092	351.57	231.46	24.4986	-0.555833
Amaroria soulameoides	a1176-3	CLAMP	1988	22.2516	411.111	877.979	-30.1933	0.827011	38.011	65.4129	1.08096	351.57	231.46	24.4986	-0.555833
Amaroria soulameoides	SPRH 17087	SPRH	1994	36.4546	555.556	1410.79	-28.777	0.757352	54.4183	117.221	2.00505	358.83	198.183	23.5604	-2.29833
Amaroria soulameoides	SPRH 17039	SPRH	1996	17.3556	571.111	1096.82	-30.4308	0.831254	38.2431	106.079	1.94883	362.61	305.965	24.0236	-0.856458
Amaroria soulameoides	SPRH 17082	SPRH	1996	23.7602	497.778	919.529	na	na	na	na	na	362.61	305.965	24.0236	-0.856458
Amaroria soulameoides	As1_18	TCD	2015	26.2092	481.481	1124.48	-29.6061	0.770435	57.5103	99.7864	1.29529	400.83	141.769	23.9146	0.268958
Amaroria soulameoides	As1_31	TCD	2015	na	na	na	-31.1296	0.84153	39.6998	86.4978	1.67265	400.83	141.769	23.9146	0.268958
Amaroria soulameoides	As2_22	TCD	2015	27.0367	403.704	899.328	na	na	na	na	na	400.83	141.769	23.9146	0.268958
Amaroria soulameoides	As2_34	TCD	2015	na	na	na	-29.044	0.744261	64.0675	103.924	2.31804	400.83	141.769	23.9146	0.268958
Amaroria soulameoides	As3_30	TCD	2015	32.9013	457.407	1174.03	na	na	na	na	na	400.83	141.769	23.9146	0.268958
Amaroria soulameoides	As3_54	TCD	2015	na	na	na	-30.9438	0.832851	41.8739	73.9204	1.46483	400.83	141.769	23.9146	0.268958
Amaroria soulameoides	As4_67	TCD	2015	na	na	na	-30.3517	0.8052	48.8009	90.6212	1.55455	400.83	141.769	23.9146	0.268958
Amaroria soulameoides	fiseasae	TCD	2015	na	na	na	-30.0433	0.790815	52.4047	79.3122	1.42634	400.83	141.769	23.9146	0.268958
Amaroria soulameoides	fiseasbe	TCD	2015	na	na	na	-30.3486	0.80506	48.8362	90.5959	1.73176	400.83	141.769	23.9146	0.268958
Amaroria soulameoides	fiseasce	TCD	2015	na	na	na	-30.0675	0.791945	52.1218	77.588	1.87928	400.83	141.769	23.9146	0.268958
Amaroria soulameoides	fiseasde	TCD	2015	na	na	na	-30.4302	0.808864	47.8832	74.4049	1.18447	400.83	141.769	23.9146	0.268958
Astronidium confertiflorum	SPRH 16447	SPRH	1927	8.40249	563.91	706.8	-27.3656	0.738164	50.0107	90.2894	1.43839	305.6	308.915	23.9257	0.459583
Astronidium confertiflorum	SPRH 16445	SPRH	1953	5.80894	789.474	728.464	-30.2603	0.867556	25.9259	85.9621	1.76468	313.2	238.622	23.9979	-1.13521
Astronidium confertiflorum	SPRH 16082	SPRH	1962	11.581	975.658	1325.49	-29.1798	0.811199	37.5772	149.304	3.15593	318.45	263.607	23.9174	0.912917
Astronidium confertiflorum	SPRH 16083_1	SPRH	1963	6.34289	1061.95	1029.04	-30.5109	0.871509	25.6171	89.0117	1.41118	318.99	279.742	23.9208	-0.331458
Astronidium confertiflorum	SPRH 16083_2	SPRH	1963	7.54026	876.106	872.255	na	na	na	na	na	318.99	279.742	23.9208	-0.331458
Astronidium confertiflorum	SPRH 16083_3	SPRH	1963	na	na	na	-29.8121	0.838871	32.1241	79.0357	1.207	318.99	279.742	23.9208	-0.331458
Astronidium confertiflorum	SPRH 16443	SPRH	1963	9.7883	916.898	1188.08	-29.1361	0.807341	38.4103	159.151	1.92691	318.99	279.742	23.9208	-0.331458
Astronidium confertiflorum	SPRH 16084	SPRH	1965	14.3463	817.05	1305	-29.9152	0.840032	31.9977	109.862	1.83664	320.04	219.721	23.3326	0.584792
Astronidium confertiflorum	SPRH 16086	SPRH	1967	9.386	1221.24	1490.37	-30.2008	0.850631	30.0755	146.189	1.81943	322.16	202.878	23.6368	0.996667
Astronidium confertiflorum	SPRH 16446	SPRH	1968	9.11647	751.88	903.484	-29.2702	0.806753	39.0166	178.389	2.28052	323.04	183.603	23.6958	-1.48625
Astronidium confertiflorum	SPRH 16088	SPRH	1969	8.92447	982.301	1185.24	-30.0157	0.841076	32.2438	108.838	1.65445	324.62	164.88	23.9569	-1.71187
Astronidium confertiflorum	SPRH 16093	SPRH	1970	6.30666	778.761	782.562	-30.1735	0.847989	30.9419	158.395	1.95941	325.68	263.113	23.8139	1.43875
Astronidium confertiflorum	SPRH 16094	SPRH	1985	7.88598	1345.13	1469.62	na	na	na	na	na	346.12	270.197	24.1653	0.716458
Astronidium confertiflorum	a1188-1	CLAMP	1988	5.3504	666.667	625.058	-30.2653	0.830372	37.2726	90.4921	1.14781	351.57	231.46	24.4986	-0.555833
Astronidium confertiflorum	a1188-2	CLAMP	1988	7.37459	890.741	1037.44	-30.3041	0.832186	36.8741	92.0908	1.23726	351.57	231.46	24.4986	-0.555833
Astronidium confertiflorum	a1188-3	CLAMP	1988	na	na	na	-30.9356	0.86169	30.3911	90.3268	1.02064	351.57	231.46	24.4986	-0.555833
Astronidium confertiflorum	SPRH 16431	SPRH	1993	4.90102	1017.7	911.099	-31.0551	0.864994	30.1317	160.395	1.94091	357.1	245.837	23.3708	-3.19208
Astronidium confertiflorum	SPRH 16418	SPRH	1995	6.0331	1031.65	1017.59	-30.7117	0.845748	34.7858	98.7379	1.95413	360.82	179.164	23.891	-2.29333
Astronidium confertiflorum	Aco1_45	TCD	2015	9.84668	694.444	916.782	na	na	na	na	na	400.83	141.769	23.9146	0.268958
Astronidium confertiflorum	Aco2_49	TCD	2015	5.88998	1059.26	1061.54	na	na	na	na	na	400.83	141.769	23.9146	0.268958
Astronidium confertiflorum	Aco3_51	TCD	2015	9.00105	714.815	955.71	na	na	na	na	na	400.83	141.769	23.9146	0.268958
Astronidium confertiflorum	fiseaco1e	TCD	2015	na	na	na	-30.8382	0.827914	43.1108	91.5753	1.7279	400.83	141.769	23.9146	0.268958
Astronidium confertiflorum	fiseacobe	TCD	2015	na	na	na	-30.5674	0.815269	46.2785	76.8841	1.1962	400.83	141.769	23.9146	0.268958
Astronidium confertiflorum	fiseacoce	TCD	2015	na	na	na	-29.6752	0.773657	56.7031	77.8923	1.88162	400.83	141.769	23.9146	0.268958
Dillenia biflora	SPRH 9548	SPRH	1927	26.3898	215.556	483.272	-27.4257	0.740958	49.4771	69.5888	1.3556	305.6	308.915	23.9257	0.459583
Dillenia biflora	SPRH 9530	SPRH	1936	40.0167	333.333	857.447	-27.4259	0.737783	50.5259	92.1777	2.26828	308.3	242.984	24.0021	-0.248333
Dillenia biflora	SPRH 9532	SPRH	1937	34.6861	253.333	637.57	-27.1767	0.726208	52.7905	85.7803	1.83678	308.5	208.091	23.6153	0.49625
Dillenia biflora	SPRH 9533_1	SPRH	1949	40.7254	266.667	770.026	-25.8328	0.661625	65.9196	128.205	2.26168	311.7	285.431	24.0465	0.894583
Dillenia biflora	SPRH 9533_2	SPRH	1949	39.9108	302.222	823.381	-27.5833	0.742821	50.1016	74.0096	1.75071	311.7	285.431	24.0465	0.894583
Dillenia biflora	SPRH 9538	SPRH	1953	na	na	na	-29.4155	0.828115	33.6465	79.3598	1.41	313.2	238.622	23.9979	-1.13521
Dillenia biflora	SPRH 9538_1	SPRH	1953	28.791	271.111	601.78	na	na	na	na	na	313.2	238.622	23.9979	-1.13521
Dillenia biflora	SPRH 9538_2	SPRH	1953	28.0887	293.333	619.05	na	na	na	na	na	313.2	238.622	23.9979	-1.13521
Dillenia biflora	SPRH 9546	SPRH	1953	32.8601	251.111	631.3	-26.6231	0.698245	59.0685	78.3948	1.62418	313.2	238.622	23.9979	-1.13521
Dillenia biflora	SPRH 9549	SPRH	1953	41.0513	186.667	514.739	-29.7896	0.845575	30.2288	52.349	1.09078	313.2	238.622	23.9979	-1.13521
Dillenia biflora	SPRH 9525	SPRH	1954	39.1356	277.778	689.062	-27.1225	0.720962	54.6915	94.01	2.02792	313.6	324.401	23.9549	1.12458
Dillenia biflora	SPRH 9526	SPRH	1954	35.8832	228.889	571.878	-27.9597	0.759863	47.0669	104.31	1.44693	313.6	324.401	23.9549	1.12458
Dillenia biflora	SPRH 9527	SPRH	1954	27.5362	382.222	792.001	-27.8948	0.756842	47.659	104.255	1.84606	313.6	324.401	23.9549	1.12458
Dillenia biflora	SPRH 9529_1	SPRH	1956	40.891	240	678.846	-28.6413	0.791124	41.0703	80.2676	1.47827	314.6	297.951	23.7826	0.166667
Dillenia biflora	SPRH 9529_2	SPRH	1956	46.5936	266.667	876.519	-27.8851	0.75594	47.9884	105.826	2.17029	314.6	297.951	23.7826	0.166667
Dillenia biflora	SPRH 9515	SPRH	1963	49.8387	300	914.071	-25.6911	0.647347	70.3079	96.3441	2.16008	318.99	279.742	23.9208	-0.331458
Dillenia biflora	SPRH 9515(B)	SPRH	1963	51.7944	275.556	857.794	na	na	na	na	na	318.99	279.742	23.9208	-0.331458
Dillenia biflora	SPRH 9518	SPRH	1963	33.2346	206.667	500.938	-27.8671	0.748272	50.1868	96.6429	1.54903	318.99	279.742	23.9208	-0.331458
Dillenia biflora	SPRH 9519_1	SPRH	1963	41.7041	180	521.208	-29.791	0.837886	32.3204	76.8415	1.2631	318.99	279.742	23.9208	-0.331458
Dillenia biflora	SPRH 9519_2	SPRH	1963	35.8979	220	529.534	-29.6755	0.832498	33.3948	79.1592	1.36747	318.99	279.742	23.9208	-0.331458
Dillenia biflora	SPRH 9540	SPRH	1963	31.0313	244.444	583.069	-26.8362	0.700399	59.731	119.623	2.05716	318.99	279.742	23.9208	-0.331458
Dillenia biflora	SPRH 9547	SPRH	1963	33.1422	253.333	595.74	-26.7168	0.694862	60.8349	114.189	1.52323	318.99	279.742	23.9208	-0.331458
Dillenia biflora	SPRH 9520	SPRH	1966	35.1363	197.778	534.805	-30.3896	0.860819	27.9563	80.8026	1.43836	321.38	186.806	23.5667	-1.18583
Dillenia biflora	SPRH 9521	SPRH	1966	38.1473	311.111	838.601	-26.1897	0.665432	67.2021	142.447	2.91427	321.38	186.806	23.5667	-1.18583
Dillenia biflora	SPRH 9534	SPRH	1966	31.7603	144.444	371.34	-30.0432	0.84464	31.206	67.1256	1.30082	321.38	186.806	23.5667	-1.18583
Dillenia biflora	SPRH 9536	SPRH	1966	28.7571	206.667	488.535	-29.5989	0.823908	35.3703	72.1154	1.23519	321.38	186.806	23.5667	-1.18583
Dillenia biflora	SPRH 9542	SPRH	1966	34.983	207.407	532.41	-27.9144	0.745466	51.1264	93.6556	1.72506	321.38	186.806	23.5667	-1.18583
Dillenia biflora	SPRH 9543	SPRH	1966	24.4174	236.111	459.426	-26.3734	0.673943	65.4927	90.4	1.21644	321.38	186.806	23.5667	-1.18583
Dillenia biflora	SPRH 9544	SPRH	1966	33.3637	242.222	584.783	-27.8588	0.742881	51.6456	90.6367	1.69386	321.38	186.806	23.5667	-1.18583
Dillenia biflora	SPRH 9545	SPRH	1966	43.2334	137.778	408.455	-29.131	0.802092	39.7522	83.5227	1.47181	321.38	186.806	23.5667	-1.18583
Dillenia biflora	SPRH 9535	SPRH	1967	39.687	257.778	738.115	-28.894	0.789684	42.3472	68.8299	1.34814	322.16	202.878	23.6368	0.996667
Dillenia biflora	SPRH 9537	SPRH	1967	32.6839	237.778	609.346	-27.2266	0.71215	57.9586	96.4404	1.94177	322.16	202.878	23.6368	0.996667
Dillenia biflora	SPRH 9516	SPRH	1969	36.5916	275.556	695.155	-27.2488	0.71227	58.3768	162.767	2.5719	324.62	164.88	23.9569	-1.71187
Dillenia biflora	SPRH 9512	SPRH	1970	47.9462	253.333	734.676	-27.1802	0.70863	59.3083	116.022	1.89815	325.68	263.113	23.8139	1.43875
Dillenia biflora	SPRH 9513	SPRH	1980	42.9932	153.333	461.176	-29.0599	0.784194	45.6901	63.6516	1.04356	338.75	236.366	23.616	-1.15063
Dillenia biflora	SPRH 9514_3	SPRH	1981	29.1986	271.111	648.96	-27.5952	0.714707	60.6444	129.507	2.05464	340.11	244.468	23.9792	-0.341458
Dillenia biflora	SPRH 9514_1	SPRH	1982	35.2538	391.111	1037.52	-28.3669	0.749202	53.5218	146.814	2.36159	341.45	239.172	23.9875	-0.552708
Dillenia biflora	SPRH 9514_2	SPRH	1982	33.3422	373.333	957.793	-26.7891	0.675938	69.157	131.387	2.2716	341.45	239.172	23.9875	-0.552708
Dillenia biflora	d1116-1	CLAMP	1988	37.1927	198.148	589.431	na	na	na	na	na	351.57	231.46	24.4986	-0.555833
Dillenia biflora	d1116-2	CLAMP	1988	48.9034	222.222	786.075	-29.897	0.813186	41.0489	100.5	1.10616	351.57	231.46	24.4986	-0.555833
Dillenia biflora	d1134	CLAMP	1988	48.9034	222.222	786.075	na	na	na	na	na	351.57	231.46	24.4986	-0.555833
Dillenia biflora	d1146	CLAMP	1988	44.5685	177.778	543.749	-31.0614	0.86757	29.0989	89.5853	1.19335	351.57	231.46	24.4986	-0.555833
Dillenia biflora	d3566	CLAMP	1988	37.2456	198.457	589.112	na	na	na	na	na	351.57	231.46	24.4986	-0.555833
Dillenia biflora	Db3_1146	TCD	1988	44.5685	177.778	543.749	na	na	na	na	na	351.57	231.46	24.4986	-0.555833
Dillenia biflora	Tuiwawa 092	SPRH	1996	33.0528	224.444	536.239	-27.9655	0.71643	64.2659	95.7643	1.96523	362.61	305.965	24.0236	-0.856458
Dillenia biflora	Db1_20	TCD	2015	27.598	198.148	451.504	na	na	na	na	na	400.83	141.769	23.9146	0.268958
Dillenia biflora	Db1_27	TCD	2015	27.294	187.037	432.667	-31.0216	0.836484	40.9639	49.8371	0.993533	400.83	141.769	23.9146	0.268958
Dillenia biflora	Db2_23_Sea	TCD	2015	35.5814	175.926	453.869	-29.4402	0.762706	59.4466	105.648	1.51416	400.83	141.769	23.9146	0.268958
Dillenia biflora	Db2_28_Nat	TCD	2015	30.5404	148.148	370.776	na	na	na	na	na	400.83	141.769	23.9146	0.268958
Dillenia biflora	Db3_29_Nat	TCD	2015	31.3665	175.926	464.926	-31.1319	0.841639	39.6725	73.9709	1.1411	400.83	141.769	23.9146	0.268958
Dillenia biflora	Db3_73_Sea	TCD	2015	32.1652	240.741	671.254	-29.1219	0.747886	63.1593	84.6259	1.56517	400.83	141.769	23.9146	0.268958
Dillenia biflora	Db4_32_Nat	TCD	2015	na	na	na	-29.4495	0.763142	59.3373	89.0455	1.62655	400.83	141.769	23.9146	0.268958
Dillenia biflora	fisedbae	TCD	2015	na	na	na	-27.5991	0.67712	80.8875	80.5569	1.25769	400.83	141.769	23.9146	0.268958
Dillenia biflora	fisedbbe	TCD	2015	na	na	na	-28.1271	0.701632	74.7467	72.7961	1.11707	400.83	141.769	23.9146	0.268958
Dillenia biflora	fisedbce	TCD	2015	na	na	na	-28.9947	0.741969	64.6415	80.5324	1.42635	400.83	141.769	23.9146	0.268958
Dillenia biflora	fisedbde	TCD	2015	na	na	na	-28.4552	0.716876	70.9279	62.6826	1.17324	400.83	141.769	23.9146	0.268958
Elattostachys falcata	Parham 1678	SPRH	1939	6.46385	764.444	887.837	-28.3607	0.780792	42.3483	57.4516	1.81051	309.1	300.437	23.5611	1.89312
Elattostachys falcata	SPRH 17872	SPRH	1939	na	na	na	-28.3534	0.780454	42.4135	71.7593	2.34378	309.1	300.437	23.5611	1.89312
Elattostachys falcata	SPRH 17872_1	SPRH	1939	5.32057	1000	919.914	na	na	na	na	na	309.1	300.437	23.5611	1.89312
Elattostachys falcata	SPRH 17873	SPRH	1939	7.21611	1024.44	1162.84	-29.22	0.820822	34.615	110.042	2.30586	309.1	300.437	23.5611	1.89312
Elattostachys falcata	SPRH 17871	SPRH	1940	6.70263	1031.11	1066.23	-28.0457	0.765682	45.2966	91.4915	2.32678	309.3	217.283	23.9299	0.25375
Elattostachys falcata	SPRH 17850	SPRH	1945	5.79045	928.889	907.115	-26.0954	0.673787	63.3057	51.5521	1.43545	310.5	240.526	23.709	0.104375
Elattostachys falcata	SPRH 17870	SPRH	1949	4.80441	1011.11	862.169	-27.8972	0.75741	47.2595	95.2919	2.37788	311.7	285.431	24.0465	0.894583
Elattostachys falcata	SPRH 17989	SPRH	1949	6.01967	875.556	928.202	na	na	na	na	na	311.7	285.431	24.0465	0.894583
Elattostachys falcata	SPRH 17959	SPRH	1953	7.84524	811.111	922.569	-28.1873	0.770903	44.8457	92.3973	2.09879	313.2	238.622	23.9979	-1.13521
Elattostachys falcata	SPRH 17961	SPRH	1953	8.38275	953.333	1118.21	-28.2867	0.775528	43.9404	64.319	1.43848	313.2	238.622	23.9979	-1.13521
Elattostachys falcata	SPRH 18003	SPRH	1953	5.99239	942.222	1003.53	-28.4958	0.785259	42.0356	120.519	2.67964	313.2	238.622	23.9979	-1.13521
Elattostachys falcata	SPRH 18004	SPRH	1953	6.91284	973.333	1013.94	-27.5092	0.739377	51.017	155.456	3.59133	313.2	238.622	23.9979	-1.13521
Elattostachys falcata	SPRH 18005	SPRH	1953	5.52359	1086.67	1030.18	-28.5698	0.788705	41.361	107.303	2.57351	313.2	238.622	23.9979	-1.13521
Elattostachys falcata	SPRH 17868	SPRH	1960	4.00258	940	718.92	-30.118	0.857257	28.273	117.51	2.55603	316.91	286.567	23.9861	1.18021
Elattostachys falcata	SPRH 17781	SPRH	1961	7.04649	773.333	927.295	-26.8389	0.70371	58.821	95.292	2.1256	317.64	258.946	24.184	-0.303125
Elattostachys falcata	SPRH 17866	SPRH	1962	10.1867	835.556	1155.84	-29.1827	0.811335	37.5502	65.3397	1.44441	318.45	263.607	23.9174	0.912917
Elattostachys falcata	SPRH 17867	SPRH	1962	6.76373	771.111	798.956	-26.9852	0.709133	57.8916	91.0714	2.73983	318.45	263.607	23.9174	0.912917
Elattostachys falcata	SPRH 17962	SPRH	1962	8.53682	835.556	982.06	-29.2811	0.815922	36.6373	89.5216	2.49787	318.45	263.607	23.9174	0.912917
Elattostachys falcata	SPRH 17963	SPRH	1962	6.67658	982.222	1042.02	-31.1473	0.903102	19.2856	62.4168	1.55714	318.45	263.607	23.9174	0.912917
Elattostachys falcata	SPRH 17994	SPRH	1962	7.74616	895.556	993.826	-27.168	0.717615	56.2033	86.8132	2.45284	318.45	263.607	23.9174	0.912917
Elattostachys falcata	SPRH 17864	SPRH	1963	8.82026	773.333	929.384	-25.773	0.651138	69.5523	85.6345	2.33737	318.99	279.742	23.9208	-0.331458
Elattostachys falcata	SPRH 17865	SPRH	1963	8.29509	833.333	973.755	-26.158	0.668963	65.9985	105.702	2.995	318.99	279.742	23.9208	-0.331458
Elattostachys falcata	SPRH 18001	SPRH	1963	6.3678	731.111	774.556	-28.3623	0.771304	45.5949	78.3499	1.72682	318.99	279.742	23.9208	-0.331458
Elattostachys falcata	SPRH 18008	SPRH	1964	7.31805	885.185	967.021	-29.1538	0.806344	38.6853	86.6197	2.11994	319.62	265.691	24.0847	0.61
Elattostachys falcata	SPRH 17990	SPRH	1965	9.55018	955.556	1233.47	-28.0575	0.753485	49.3091	73.1307	1.6241	320.04	219.721	23.3326	0.584792
Elattostachys falcata	SPRH 17991	SPRH	1965	10.657	731.111	1038.13	-27.7126	0.737453	52.516	81.5148	1.78618	320.04	219.721	23.3326	0.584792
Elattostachys falcata	SPRH 17861	SPRH	1966	7.63744	846.667	928.669	-26.8359	0.695385	61.1857	83.6048	2.04038	321.38	186.806	23.5667	-1.18583
Elattostachys falcata	SPRH 17862	SPRH	1966	6.19095	1095.56	1167.74	-28.6823	0.78119	43.9506	80.9646	1.31925	321.38	186.806	23.5667	-1.18583
Elattostachys falcata	SPRH 17860	SPRH	1967	8.29565	982.222	1208.05	-29.0443	0.796683	40.9379	91.4545	1.89518	322.16	202.878	23.6368	0.996667
Elattostachys falcata	SPRH 18009	SPRH	1967	9.46727	886.667	1110.31	-28.658	0.778691	44.5606	118.592	2.78435	322.16	202.878	23.6368	0.996667
Elattostachys falcata	SPRH 18007	SPRH	1968	8.23146	808.889	986.56	-27.323	0.716169	57.3056	92.1593	1.89602	323.04	183.603	23.6958	-1.48625
Elattostachys falcata	SPRH 17859	SPRH	1969	5.34286	1015.56	907.201	-26.9106	0.696575	61.5611	66.311	1.75765	324.62	164.88	23.9569	-1.71187
Elattostachys falcata	SPRH 17965	SPRH	1969	4.66118	862.222	695.168	-28.9499	0.791373	42.3278	118.731	2.70461	324.62	164.88	23.9569	-1.71187
Elattostachys falcata	SPRH 18010	SPRH	1969	8.59239	1075.56	1330.72	-27.5785	0.727581	55.2705	113.686	2.70169	324.62	164.88	23.9569	-1.71187
Elattostachys falcata	SPRH 18015	SPRH	1969	9.38924	755.556	953.729	-28.0007	0.747201	51.2897	105.887	2.86156	324.62	164.88	23.9569	-1.71187
Elattostachys falcata	SPRH 17137	SPRH	1976	10.8061	688.889	945.451	-29.4841	0.808068	39.8308	61.3037	1.36145	332.04	239.683	23.6771	1.00667
Elattostachys falcata	SPRH 18012	SPRH	1979	8.10932	986.667	1220.17	-29.9138	0.824918	36.8591	136.452	3.48803	336.84	210.277	23.6806	-1.00521
Elattostachys falcata	SPRH 17856	SPRH	1984	7.77808	757.778	831.701	-28.7034	0.761674	51.337	128.729	2.76531	344.65	208.464	24.2694	-0.572917
Elattostachys falcata	SPRH 17857	SPRH	1984	10.8788	773.333	1098.52	-27.4313	0.702546	64.0734	137.959	3.82988	344.65	208.464	24.2694	-0.572917
Elattostachys falcata	SPRH 17858	SPRH	1984	10.486	726.667	995.847	-29.2932	0.789139	45.4207	125.461	3.48832	344.65	208.464	24.2694	-0.572917
Elattostachys falcata	SPRH 17854	SPRH	1986	9.83859	742.222	999.342	-27.7956	0.719005	61.0145	63.1427	1.72021	347.42	237.268	23.7	-0.754792
Elattostachys falcata	m1141-1	CLAMP	1988	na	na	na	-27.0016	0.678517	70.6398	103.561	1.74443	351.57	231.46	24.4986	-0.555833
Elattostachys falcata	m1141-2	CLAMP	1988	na	na	na	-26.9254	0.674984	71.4162	107.383	1.77612	351.57	231.46	24.4986	-0.555833
Elattostachys falcata	m1141-3	CLAMP	1988	na	na	na	-28.1082	0.729892	59.3511	93.1464	1.63563	351.57	231.46	24.4986	-0.555833
Elattostachys falcata	SPRH 17999	SPRH	1992	4.84414	1035.56	935.348	-28.4957	0.745632	56.6685	73.7608	1.62254	356.45	172.239	23.7326	-2.91938
Elattostachys falcata	SPRH 17853	SPRH	1994	7.92089	1008.89	1182.41	-29.174	0.775835	50.2732	86.3687	2.18599	358.83	198.183	23.5604	-2.29833
Elattostachys falcata	SPRH 17985	SPRH	1994	8.63116	853.333	1051.13	-29.3189	0.782585	48.7594	81.9564	1.9893	358.83	198.183	23.5604	-2.29833
Elattostachys falcata	SPRH 17851	SPRH	1995	6.46549	913.333	933.378	-27.8354	0.711751	65.0037	90.7339	1.66955	360.82	179.164	23.891	-2.29333
Elattostachys falcata	SPRH 17957	SPRH	1995	9.09508	802.222	1023.37	-30.1307	0.818616	40.9045	84.4549	1.88122	360.82	179.164	23.891	-2.29333
Elattostachys falcata	Ef1_4_Nat	TCD	2015	na	na	na	-30.5824	0.815969	46.1031	101.828	1.39545	400.83	141.769	23.9146	0.268958
Elattostachys falcata	Ef1b_63_Nat	TCD	2015	na	na	na	-29.8021	0.779573	55.2212	101.196	1.3481	400.83	141.769	23.9146	0.268958
Elattostachys falcata	Ef1c_64_Nat	TCD	2015	na	na	na	-28.1767	0.703934	74.1701	72.3978	1.61733	400.83	141.769	23.9146	0.268958
Elattostachys falcata	Ef2_58_Sea	TCD	2015	11.4703	696.222	1124.22	-31.2687	0.891426	27.1999	82.294	1.69364	400.83	141.769	23.9146	0.268958
Elattostachys falcata	Ef3_54_Sea	TCD	2015	7.27407	927.778	1053.5	na	na	na	na	na	400.83	141.769	23.9146	0.268958
Elattostachys falcata	finaef1e	TCD	2015	na	na	na	-30.3957	0.807256	48.286	69.0732	1.23978	400.83	141.769	23.9146	0.268958
Elattostachys falcata	fiseef3e	TCD	2015	na	na	na	-31.0423	0.83745	40.7219	85.9437	1.31804	400.83	141.769	23.9146	0.268958
Gnetum gnemon	SPRH 3639	SPRH	1930	27.1672	275.556	611.537	-29.8081	0.850999	28.543	122.418	3.18232	306.5	219.097	23.8382	0.120208
Gnetum gnemon	SPRH 3640	SPRH	1930	27.4845	326.667	788.367	-29.3999	0.831949	32.1923	87.9802	2.1315	306.5	219.097	23.8382	0.120208
Gnetum gnemon	SPRH 3632	SPRH	1936	31.7115	171.111	481.764	-29.0481	0.813265	35.9814	108.013	2.65842	308.3	242.984	24.0021	-0.248333
Gnetum gnemon	SPRH 3633	SPRH	1936	24.5166	188.889	428.019	-29.8475	0.850555	28.7961	61.3011	1.45718	308.3	242.984	24.0021	-0.248333
Gnetum gnemon	SPRH 3635	SPRH	1936	32.249	277.778	758.165	-30.5862	0.885072	22.1453	76.1872	2.51671	308.3	242.984	24.0021	-0.248333
Gnetum gnemon	SPRH 3636	SPRH	1936	27.1843	162.222	364.737	-29.2007	0.820382	34.6102	61.1538	1.63228	308.3	242.984	24.0021	-0.248333
Gnetum gnemon	SPRH 3638_1	SPRH	1936	36.1639	193.333	527.832	-29.2488	0.822622	34.1786	60.7877	1.38329	308.3	242.984	24.0021	-0.248333
Gnetum gnemon	SPRH 3631	SPRH	1938	30.0571	213.333	522.684	na	na	na	na	na	308.8	310.47	23.6479	0.108958
Gnetum gnemon	SPRH 3628	SPRH	1945	35.6064	233.333	694.038	-29.9682	0.853912	28.3503	74.4921	1.29671	310.5	240.526	23.709	0.104375
Gnetum gnemon	SPRH 3627	SPRH	1951	30.1739	208.889	523.881	-29.8683	0.849247	29.4344	101.47	2.17052	312.4	216.924	23.7056	-0.693542
Gnetum gnemon	SPRH 10881	SPRH	1952	33.9552	268.889	738.805	-28.3803	0.779886	43.0323	127.5	2.60921	312.8	243.615	24.0625	-1.19604
Gnetum gnemon	SPRH 10882	SPRH	1952	20.1604	273.333	523.539	-27.2444	0.727077	53.3564	89.8351	2.21365	312.8	243.615	24.0625	-1.19604
Gnetum gnemon	SPRH 3647	SPRH	1953	28.7585	197.778	488.568	-30.0868	0.85945	27.5126	81.0515	2.06099	313.2	238.622	23.9979	-1.13521
Gnetum gnemon	SPRH 3648	SPRH	1953	30.7736	304.444	767.243	-28.4296	0.782178	42.6386	110.449	2.02939	313.2	238.622	23.9979	-1.13521
Gnetum gnemon	SPRH 3649	SPRH	1953	30.3081	197.778	526.232	-28.7947	0.799182	39.3102	129.177	3.72313	313.2	238.622	23.9979	-1.13521
Gnetum gnemon	SPRH 3660	SPRH	1953	33.1683	253.333	670.775	-29.7831	0.84527	30.2884	89.1795	2.09528	313.2	238.622	23.9979	-1.13521
Gnetum gnemon	SPRH 3657_1	SPRH	1993	33.074	162.222	432.285	na	na	na	na	na	313.2	245.837	23.3708	-3.19208
Gnetum gnemon	SPRH 3623	SPRH	1954	24.1922	311.111	672.803	-29.5053	0.831851	32.9573	127.232	2.89187	313.6	324.401	23.9549	1.12458
Gnetum gnemon	SPRH 3625	SPRH	1954	28.8515	255.556	655.422	-27.3195	0.730108	52.8988	121.248	2.69561	313.6	324.401	23.9549	1.12458
Gnetum gnemon	SPRH 3618	SPRH	1956	25.4699	266.667	604.664	-29.3269	0.823074	34.788	99.6664	2.22028	314.6	297.951	23.7826	0.166667
Gnetum gnemon	SPRH 3619_1	SPRH	1956	28.7036	282.222	692.215	-28.5772	0.788138	41.6573	158.66	5.14387	314.6	297.951	23.7826	0.166667
Gnetum gnemon	SPRH 3619_2	SPRH	1956	20.2245	331.111	641.696	-29.9678	0.852979	28.908	109.431	3.39009	314.6	297.951	23.7826	0.166667
Gnetum gnemon	SPRH 3616	SPRH	1957	31.7893	286.667	731.314	-27.5198	0.738503	51.4987	98.9962	2.37053	315.1	233.844	23.8354	-0.71375
Gnetum gnemon	SPRH 3617_1	SPRH	1957	18.4585	324.444	571.467	-27.7578	0.749564	49.3203	118.306	3.40351	315.1	233.844	23.8354	-0.71375
Gnetum gnemon	SPRH 3617_2	SPRH	1957	20.1946	317.778	625.504	-28.0342	0.762418	46.7888	109.784	2.85121	315.1	233.844	23.8354	-0.71375
Gnetum gnemon	SPRH 3614	SPRH	1959	25.179	344.444	741.776	-28.4369	0.779786	43.4881	95.4454	1.95906	315.97	269.493	24.1812	1.12062
Gnetum gnemon	SPRH 3622	SPRH	1959	23.3514	195.556	394.868	-28.2576	0.771444	45.1354	121.344	3.18581	315.97	269.493	24.1812	1.12062
Gnetum gnemon	SPRH 3601_1	SPRH	1960	29.7415	244.444	610.381	-30.3711	0.869081	25.931	110.375	3.14205	316.91	286.567	23.9861	1.18021
Gnetum gnemon	SPRH 3601_2	SPRH	1960	36.504	224.444	626.159	-29.014	0.805754	38.474	50.1964	1.45041	316.91	286.567	23.9861	1.18021
Gnetum gnemon	SPRH 3600	SPRH	1962	30.5479	233.333	610.309	-30.7002	0.882183	23.4493	51.4423	1.25749	318.45	263.607	23.9174	0.912917
Gnetum gnemon	SPRH 3609	SPRH	1962	27.0999	273.333	627.449	-30.5108	0.873327	25.2118	73.4949	2.50794	318.45	263.607	23.9174	0.912917
Gnetum gnemon	SPRH 3611	SPRH	1962	24.7832	277.778	570.452	-30.2675	0.861961	27.4741	72.3376	2.28093	318.45	263.607	23.9174	0.912917
Gnetum gnemon	SPRH 3612	SPRH	1962	22.7235	320	625.072	-26.7148	0.69659	60.388	124.782	3.18522	318.45	263.607	23.9174	0.912917
Gnetum gnemon	SPRH 3603_2	SPRH	1965	na	na	na	-30.4135	0.863307	27.342	115.818	1.89942	320.04	219.721	23.3326	0.584792
Gnetum gnemon	SPRH 3608	SPRH	1965	31.6166	322.222	809.777	-28.6639	0.7817	43.6655	113.997	4.16293	320.04	219.721	23.3326	0.584792
Gnetum gnemon	SPRH 3646	SPRH	1965	28.9334	166.667	403.442	na	na	na	na	na	320.04	219.721	23.3326	0.584792
Gnetum gnemon	SPRH 3607	SPRH	1969	40.7542	144.444	416.779	-29.9079	0.836042	33.265	79.5715	2.22247	324.62	164.88	23.9569	-1.71187
Gnetum gnemon	SPRH 3613	SPRH	1969	24.2205	242.222	508.949	-28.2492	0.758759	48.9448	108.605	2.68	324.62	164.88	23.9569	-1.71187
Gnetum gnemon	SPRH 3659_2	SPRH	1979	34.0098	208.889	575.009	na	na	na	na	na	336.84	210.277	23.6806	-1.00521
Gnetum gnemon	SPRH 3605	SPRH	1985	34.2807	306.667	808.788	-29.7582	0.810817	40.925	148.21	2.86536	346.12	270.197	24.1653	0.716458
Gnetum gnemon	SPRH 3598	SPRH	1987	32.9249	233.333	631.485	-29.2164	0.783734	47.1986	77.4145	2.33613	349.19	156.442	23.9111	-3.36625
Gnetum gnemon	SPRH 3657_2	SPRH	1953	33.8001	206.667	584.233	-29.4649	0.830424	33.1946	72.0756	1.55771	357.1	238.622	23.9979	-1.13521
Gnetum gnemon	SPRH 3650	SPRH	1993	27.8619	160	392.782	na	na	na	na	na	357.1	245.837	23.3708	-3.19208
Gnetum gnemon	SPRH 3652	SPRH	1995	29.4891	224.444	587.281	na	na	na	na	na	360.82	179.164	23.891	-2.29333
Gnetum gnemon	finaggae	TCD	2015	24.554	276.667	564.033	-31.1534	0.842645	39.4204	110.145	2.82326	400.83	141.769	23.9146	0.268958
Gnetum gnemon	finaggbe	TCD	2015	18.5445	322.222	571.55	-30.0235	0.789893	52.6356	106.425	3.109	400.83	141.769	23.9146	0.268958
Gnetum gnemon	finaggce	TCD	2015	34.6425	198.778	557.266	-30.3685	0.805988	48.6036	128.587	2.95015	400.83	141.769	23.9146	0.268958
Gnetum gnemon	finaggde	TCD	2015	33.9535	205.556	585.73	-32.0913	0.886523	28.4281	138.945	3.90147	400.83	141.769	23.9146	0.268958
Gnetum gnemon	Gg1_38	TCD	2015	na	na	na	-30.1439	0.795508	51.229	75.8397	2.25925	400.83	141.769	23.9146	0.268958
Gnetum gnemon	Gg2_39	TCD	2015	na	na	na	-30.884	0.830054	42.5747	88.8833	2.34338	400.83	141.769	23.9146	0.268958
Gnetum gnemon	Gg3_40	TCD	2015	na	na	na	-28.05	0.698052	75.6437	92.3629	2.17287	400.83	141.769	23.9146	0.268958

## Sheet: EB model parameterisation
Site	Species	Accession number	VCmax25	SLA	Narea
Natua	Buchanania attenuata	finabaae	24.21	0.0118551	1.04718
Natua	Buchanania attenuata	finababe	29.63	0.00850848	1.41408
Natua	Buchanania attenuata	finabace	34.74	0.00992082	1.21783
Natua	Buchanania attenuata	finabade	37.5	0.0105358	1.05675
Natua	Elattostachys falcata	finaef1e	29	0.0144774	1.23978
Natua	Gardenia hillii	finagh1e	20.93	0.0181246	0.89982
Natua	Gardenia hillii	finagh2e	29.57	0.01694	0.938281
Natua	Gardenia hillii	finagh3e	24.01	0.0157797	0.961992
Natua	Gardenia hillii	finaghae	29.82	0.014586	0.999771
Natua	Gnetum gnemon	finaggae	30.12	0.00907891	2.82326
Natua	Gnetum gnemon	finaggbe	31.38	0.0093963	3.109
Natua	Gnetum gnemon	finaggce	30.46	0.00777683	2.95015
Natua	Gnetum gnemon	finaggde	29.53	0.0071971	3.90147
Natua	Heritiera ornithocephala	finahoae	30.44	0.00909408	1.8657
Natua	Heritiera ornithocephala	finahobe	36.3	0.010472	1.7056
Natua	Ixora maxima	finaimae	20.5	0.0106294	1.23898
Natua	Ixora maxima	finaimbe	15.52	0.0116196	1.22965
Natua	Ixora maxima	finaimce	12.14	0.0157877	0.914441
Natua	Ixora maxima	finaimde	14.19	0.0129501	1.10435
Natua	Ixora pelagica	finaipae	25.31	0.00692786	1.55158
Natua	Ixora pelagica	finaipce	16.71	0.00876723	1.21805
Natua	Ixora pelagica	finaipde	18.67	0.00680564	1.80972
Natua	Maesa tabacifolia	finamt1e	36.04	0.0183142	0.986458
Natua	Maesa tabacifolia	finamt2e	39.39	0.0123386	1.2202
Natua	Maesa tabacifolia	finamtae	36.64	0.01496	1.02108
Natua	Myristica chartacea	finamch1e	31.2	0.0106195	1.25168
Natua	Myristica chartacea	finamch2e	31.19	0.0105981	1.43541
Natua	Myristica chartacea	finamchae	33.06	0.00863938	1.76081
Natua	Nothobaccaurea pulvinata	finabp1e	26.71	0.0122718	1.0156
Natua	Nothobaccaurea pulvinata	finabp2e	28.64	0.0177826	0.867273
Natua	Nothobaccaurea pulvinata	finabp3e	21.62	0.00979393	1.00483
Natua	Nothobaccaurea pulvinata	finabp4e	21.51	0.0116748	0.888465
Natua	Palaquium porphyreum	finappae	34.7	0.00765896	1.52438
Natua	Palaquium porphyreum	finappbe	34.65	0.00673198	2.05125
Natua	Palaquium porphyreum	finappce	39.39	0.00805919	2.04571
Natua	Palaquium porphyreum	finappde	51	0.00762454	1.81111
Natua	Vavaea amicorum	finava1e	16.46	0.0190785	0.796656
Natua	Vavaea amicorum	finavaae	37.26	0.0140668	1.1238
Natua	Vavaea amicorum	finavabe	17.63	0.0162496	0.713475
Seaqaqa	Amaroria soulameoides	fiseasae	50.83	0.0126084	1.42634
Seaqaqa	Amaroria soulameoides	fiseasbe	55.99	0.011038	1.73176
Seaqaqa	Amaroria soulameoides	fiseasce	53.93	0.0128886	1.87928
Seaqaqa	Amaroria soulameoides	fiseasde	47.2	0.01344	1.18447
Seaqaqa	Astronidium confertiflorum	fiseaco1e	50.52	0.01092	1.7279
Seaqaqa	Astronidium confertiflorum	fiseacoae	46.14	0.0158521	1.139
Seaqaqa	Astronidium confertiflorum	fiseacobe	39.13	0.0130066	1.1962
Seaqaqa	Astronidium confertiflorum	fiseacoce	40.9	0.0128382	1.88162
Seaqaqa	Dillenia biflora	fisedbae	44.23	0.0124136	1.25769
Seaqaqa	Dillenia biflora	fisedbbe	47.03	0.013737	1.11707
Seaqaqa	Dillenia biflora	fisedbce	52.85	0.0124174	1.42635
Seaqaqa	Dillenia biflora	fisedbde	55.83	0.0159534	1.17324
Seaqaqa	Elattostachys falcata	fiseef2e	42.35	0.0126584	1.53172
Seaqaqa	Elattostachys falcata	fiseef3e	32.17	0.0116355	1.31804
Seaqaqa	Elattostachys falcata	fiseefae	29.88	0.0139626	1.34568
Seaqaqa	Gironniera celtidifolia	fisegcae	26.57	0.020307	1.16472
Seaqaqa	Gironniera celtidifolia	fisegcbe	15.19	0.0244165	1.03643
Seaqaqa	Gironniera celtidifolia	fisegcce	18.76	0.020944	1.17624
Seaqaqa	Gironniera celtidifolia	fisegcde	21.99	0.0204	1.31058
Seaqaqa	Myristica castaneifolia	fisemc3e	39.09	0.0128075	1.1527
Seaqaqa	Myristica castaneifolia	fisemcae	36.71	0.0127768	1.59666
Seaqaqa	Myristica castaneifolia	fisemcbe	33.1	0.0143525	1.29149
Seaqaqa	Myristica castaneifolia	fisemcce	24.12	0.0141422	1.25158
Seaqaqa	Parinari insularum	fisepi3e	22.96	0.0136098	0.967471
Seaqaqa	Parinari insularum	fisepiae	22.03	0.0164805	0.869277
Seaqaqa	Parinari insularum	fisepibe	25.26	0.01224	1.02657
Seaqaqa	Parinari insularum	fisepice	47.27	0.0101594	1.56497
Seaqaqa	Tabernaemontana pandacaqui	fiseapa2e	32.97	0.012852	1.2968
Seaqaqa	Tabernaemontana pandacaqui	fiseapae	49.8	0.0154505	1.30345
Seaqaqa	Tabernaemontana pandacaqui	fiseapbe	35.27	0.0140879	1.19246
Seaqaqa	Tabernaemontana pandacaqui	fiseapce	38.63	0.017952	1.25691
Seaqaqa	Tabernaemontana thurstonii	fisept1e	34.25	0.02156	1.27129
Seaqaqa	Tabernaemontana thurstonii	fisept2e	36.41	0.0226713	1.35287
Seaqaqa	Tabernaemontana thurstonii	fisept3e	48.22	0.0166019	1.62751
Seaqaqa	Tabernaemontana thurstonii	fiseptbe	49.69	0.0175141	1.60014

## Sheet: EB model results
Species	Accession number	Year	ca	g_s	A	iWUE
Astronidium confertiflorum	SPRH 16447	1927	305.6	360.468	10.3234	28.6388
Dillenia biflora	SPRH 9548	1927	305.6	246.469	11.3616	46.0977
Amaroria soulameoides	SPRH 17077	1927	305.6	670.357	14.6601	21.8692
Gnetum gnemon	SPRH 3639	1930	306.5	311.884	7.77507	24.9294
Gnetum gnemon	SPRH 3640	1930	306.5	402.067	8.63221	21.4696
Gnetum gnemon	SPRH 3638_1	1936	308.3	269.194	7.35888	27.3367
Gnetum gnemon	SPRH 3633	1936	308.3	218.29	7.37102	33.7672
Gnetum gnemon	SPRH 3636	1936	308.3	186.016	7.6758	41.2643
Gnetum gnemon	SPRH 3632	1936	308.3	245.699	7.80975	31.7858
Gnetum gnemon	SPRH 3635	1936	308.3	386.664	9.83318	25.4308
Amaroria soulameoides	SPRH 17062_1	1936	308.3	896.918	13.2789	14.805
Dillenia biflora	SPRH 9530	1936	308.3	437.298	14.9926	34.2847
Dillenia biflora	SPRH 9532	1937	308.5	325.16	13.4981	41.5121
Amaroria soulameoides	SPRH 17072	1938	308.8	745.552	14.3556	19.255
Elattostachys falcata	SPRH 17873	1939	309.1	593.048	8.93698	15.0696
Elattostachys falcata	Parham 1678 (SPRH 17872_2)	1939	309.1	452.797	11.7112	25.8641
Amaroria soulameoides	SPRH 17064	1939	309.1	824.27	14.3341	17.39
Elattostachys falcata	SPRH 17871	1940	309.3	543.777	9.92871	18.2588
Gnetum gnemon	SPRH 3628	1945	310.5	353.959	7.00507	19.7906
Elattostachys falcata	SPRH 17850	1945	310.5	462.628	11.1924	24.1931
Dillenia biflora	SPRH 9533_2	1949	311.7	419.924	14.8186	35.2886
Elattostachys falcata	SPRH 17870	1949	311.7	439.706	9.58477	21.7981
Dillenia biflora	SPRH 9533_1	1949	311.7	392.713	12.8713	32.7752
Amaroria soulameoides	SPRH 17065	1949	311.7	607.318	14.038	23.1147
Gnetum gnemon	SPRH 3627	1951	312.4	267.179	7.86226	29.4269
Gnetum gnemon	SPRH 10881	1952	312.8	376.79	7.6849	20.3957
Gnetum gnemon	SPRH 10882	1952	312.8	267.005	8.3565	31.2972
Elattostachys falcata	SPRH 18004	1953	313.2	517.108	7.28496	14.0879
Gnetum gnemon	SPRH 3649	1953	313.2	268.378	7.69614	28.6764
Gnetum gnemon	SPRH 3648	1953	313.2	391.294	7.82104	19.9876
Gnetum gnemon	SPRH 3657_2	1953	357.1	297.959	7.88299	26.4567
Gnetum gnemon	SPRH 3647	1953	313.2	249.17	8.41949	33.7902
Gnetum gnemon	SPRH 3660	1953	313.2	342.095	8.54677	24.9836
Elattostachys falcata	SPRH 18003	1953	313.2	511.798	8.57027	16.7454
Elattostachys falcata	SPRH 18005	1953	313.2	525.394	9.21517	17.5395
Elattostachys falcata	SPRH 17959	1953	313.2	470.51	9.68292	20.5796
Dillenia biflora	SPRH 9549	1953	313.2	262.517	10.3148	39.2918
Elattostachys falcata	SPRH 17961	1953	313.2	570.289	10.5749	18.543
Astronidium confertiflorum	SPRH 16445	1953	313.2	371.517	11.872	31.9555
Dillenia biflora	SPRH 9546	1953	313.2	321.963	13.3581	41.4894
Amaroria soulameoides	SPRH 17074	1953	313.2	794.139	15.2196	19.1649
Gnetum gnemon	SPRH 3623	1954	313.6	343.13	7.76617	22.6333
Gnetum gnemon	SPRH 3625	1954	313.6	334.265	7.85441	23.4975
Dillenia biflora	SPRH 9526	1954	313.6	291.658	11.5823	39.7119
Dillenia biflora	SPRH 9527	1954	313.6	403.92	13.4513	33.3018
Amaroria soulameoides	SPRH 17052	1954	313.6	612.844	13.6963	22.3488
Dillenia biflora	SPRH 9525	1954	313.6	351.422	14.0028	39.846
Amaroria soulameoides	SPRH 17051_1	1954	313.6	770.999	14.5526	18.8749
Amaroria soulameoides	SPRH 17054	1954	313.6	738.56	15.0458	20.3718
Amaroria soulameoides	SPRH 17053	1954	313.6	983.02	17.039	17.3334
Gnetum gnemon	SPRH 3619_1	1956	314.6	353.03	7.17797	20.3325
Gnetum gnemon	SPRH 3618	1956	314.6	308.379	8.20949	26.6215
Gnetum gnemon	SPRH 3619_2	1956	314.6	327.265	8.67447	26.506
Dillenia biflora	SPRH 9529_1	1956	314.6	346.212	12.929	37.3442
Dillenia biflora	SPRH 9529_2	1956	314.6	447.025	14.3132	32.0188
Amaroria soulameoides	SPRH 17055_1	1956	314.6	678.029	15.6532	23.0864
Gnetum gnemon	SPRH 3617_1	1957	315.1	291.448	8.1667	28.0211
Gnetum gnemon	SPRH 3617_2	1957	315.1	319.007	8.36917	26.2351
Gnetum gnemon	SPRH 3616	1957	315.1	372.97	8.61791	23.1062
Amaroria soulameoides	SPRH 17056	1958	315.7	820.758	17.9106	21.822
Gnetum gnemon	SPRH 3622	1959	315.97	201.383	7.50445	37.2646
Gnetum gnemon	SPRH 3614	1959	315.97	378.306	8.27454	21.8726
Gnetum gnemon	SPRH 3601_2	1960	316.91	319.341	8.43942	26.4276
Elattostachys falcata	SPRH 17868	1960	316.91	366.649	8.48624	23.1454
Gnetum gnemon	SPRH 3601_1	1960	316.91	311.294	8.52144	27.3742
Elattostachys falcata	SPRH 1778?	1961	317.64	472.92	9.68022	20.469
Amaroria soulameoides	SPRH 17041_2	1961	317.64	562.798	15.0351	26.7149
Amaroria soulameoides	SPRH 17041_1	1961	317.64	878.639	16.7617	19.0769
Gnetum gnemon	SPRH 3600	1962	318.45	311.258	7.36396	23.6587
Gnetum gnemon	SPRH 3612	1962	318.45	318.787	8.02276	25.1666
Gnetum gnemon	SPRH 3611	1962	318.45	290.931	9.61677	33.0552
Gnetum gnemon	SPRH 3609	1962	318.45	319.999	10.0499	31.4061
Elattostachys falcata	SPRH 17867	1962	318.45	407.468	10.1759	24.9736
Elattostachys falcata	SPRH 17962	1962	318.45	500.851	10.3938	20.7523
Elattostachys falcata	SPRH 17994	1962	318.45	506.851	10.5714	20.8571
Elattostachys falcata	SPRH 17866	1962	318.45	589.481	10.7359	18.2125
Elattostachys falcata	SPRH 17963	1962	318.45	531.428	11.1804	21.0384
Astronidium confertiflorum	SPRH 16082	1962	318.45	676.001	11.5185	17.0392
Amaroria soulameoides	SPRH 17067	1962	318.45	814.343	13.2301	16.2463
Amaroria soulameoides	SPRH 17066	1962	318.45	599.516	14.1204	23.553
Amaroria soulameoides	SPRH 17043	1962	318.45	741.164	15.2103	20.5221
Amaroria soulameoides	SPRH 17042_1	1962	318.45	605.426	15.4913	25.5875
Amaroria soulameoides	SPRH 17042_2	1962	318.45	751.146	15.705	20.9081
Amaroria soulameoides	SPRH 17083	1962	318.45	892.647	16.0361	17.9646
Elattostachys falcata	SPRH 17865	1963	318.99	496.615	9.57271	19.2759
Elattostachys falcata	SPRH 18001	1963	318.99	395.024	10.0794	25.5159
Astronidium confertiflorum	SPRH 16443	1963	318.99	605.92	10.4159	17.1903
Elattostachys falcata	SPRH 17864	1963	318.99	473.986	10.5101	22.1739
Astronidium confertiflorum	SPRH 16083(1)	1963	318.99	524.81	11.2659	21.4666
Dillenia biflora	SPRH 9519_1	1963	318.99	265.816	11.4263	42.9859
Dillenia biflora	SPRH 9547	1963	318.99	303.827	11.8538	39.0148
Dillenia biflora	SPRH 9519_2	1963	318.99	270.062	11.9531	44.2605
Dillenia biflora	SPRH 9518	1963	318.99	255.478	11.9535	46.7886
Dillenia biflora	SPRH 9540	1963	318.99	297.365	12.5913	42.343
Amaroria soulameoides	SPRH 17088	1963	318.99	732.051	14.5194	19.8339
Dillenia biflora	SPRH 9515	1963	318.99	466.176	15.2027	32.6115
Amaroria soulameoides	SPRH 17089	1963	318.99	825.277	15.2061	18.4255
Elattostachys falcata	SPRH 18008	1964	319.62	493.181	10.3186	20.9226
Amaroria soulameoides	SPRH 17090	1964	319.62	579.24	13.8413	23.8956
Amaroria soulameoides	SPRH 17091	1964	319.62	566.94	13.9085	24.5326
Gnetum gnemon	SPRH 3608	1965	320.04	412.986	9.13897	22.129
Elattostachys falcata	SPRH 17991	1965	320.04	529.446	10.3467	19.5425
Elattostachys falcata	SPRH 17990	1965	320.04	629.071	10.7836	17.142
Astronidium confertiflorum	SPRH 16084	1965	320.04	665.551	12.1266	18.2203
Amaroria soulameoides	SPRH 17045	1965	320.04	811.555	16.1758	19.9319
Elattostachys falcata	SPRH 17862	1966	321.38	595.548	9.60552	16.1289
Elattostachys falcata	SPRH 17861	1966	321.38	473.621	10.4535	22.0715
Dillenia biflora	SPRH 9543	1966	321.38	234.307	10.7075	45.6986
Dillenia biflora	SPRH 9534	1966	321.38	189.384	10.9149	57.6339
Dillenia biflora	SPRH 9536	1966	321.38	249.153	11.2798	45.2727
Dillenia biflora	SPRH 9545	1966	321.38	208.312	11.5321	55.3597
Dillenia biflora	SPRH 9520	1966	321.38	272.751	12.353	45.2903
Dillenia biflora	SPRH 9542	1966	321.38	271.529	12.8379	47.2802
Dillenia biflora	SPRH 9544	1966	321.38	298.239	13.1736	44.1713
Dillenia biflora	SPRH 9521	1966	321.38	427.686	13.297	31.0905
Elattostachys falcata	SPRH 18009	1967	322.16	566.258	9.00887	15.9095
Elattostachys falcata	SPRH 17860	1967	322.16	616.107	10.0776	16.3569
Astronidium confertiflorum	SPRH 16086	1967	322.16	760.09	10.9848	14.452
Dillenia biflora	SPRH 9535	1967	322.16	376.439	13.1796	35.0114
Dillenia biflora	SPRH 9537	1967	322.16	310.767	13.7007	44.0869
Elattostachys falcata	SPRH 18007	1968	323.04	503.146	9.88481	19.646
Astronidium confertiflorum	SPRH 16446	1968	323.04	460.777	9.92362	21.5367
Amaroria soulameoides	SPRH 17078	1968	323.04	779.421	13.3291	17.1013
Gnetum gnemon	SPRH 3613	1969	324.62	259.564	8.30839	32.009
Elattostachys falcata	SPRH 17965	1969	324.62	354.536	8.64325	24.3791
Gnetum gnemon	SPRH 3607	1969	324.62	212.557	8.77695	41.2922
Elattostachys falcata	SPRH 18010	1969	324.62	678.669	9.43381	13.9005
Elattostachys falcata	SPRH 18015	1969	324.62	486.402	9.66917	19.879
Elattostachys falcata	SPRH 17859	1969	324.62	462.672	11.402	24.6439
Astronidium confertiflorum	SPRH 16088	1969	324.62	604.472	11.7964	19.5151
Dillenia biflora	SPRH 9516	1969	324.62	354.529	12.0126	33.8831
Amaroria soulameoides	SPRH 17046	1969	324.62	603.173	14.5655	24.1481
Astronidium confertiflorum	SPRH 16093	1970	325.68	399.107	10.2201	25.6074
Amaroria soulameoides	SPRH 17047_1	1970	325.68	770.429	12.1778	15.8065
Dillenia biflora	SPRH 9512	1970	325.68	374.685	13.3865	35.7274
Amaroria soulameoides	SPRH 17047_2	1970	325.68	715.555	14.2739	19.9481
Elattostachys falcata	SPRH 17137	1976	332.04	482.18	10.962	22.7342
Amaroria soulameoides	SPRH 17069	1976	332.04	634.033	14.1264	22.2802
Elattostachys falcata	SPRH 18012	1979	336.84	622.288	8.70218	13.9842
Amaroria soulameoides	SPRH 17084	1979	336.84	610.212	12.3676	20.2677
Dillenia biflora	SPRH 9513	1980	338.75	235.2	10.4155	44.2834
Dillenia biflora	SPRH 9514_3	1981	340.11	330.969	13.3508	40.3386
Dillenia biflora	SPRH 9514_1	1982	341.45	529.133	13.9701	26.4018
Dillenia biflora	SPRH 9514_2	1982	341.45	488.475	14.482	29.6474
Amaroria soulameoides	SPRH 17038	1982	341.45	714.355	14.7983	20.7156
Elattostachys falcata	SPRH 17857	1984	344.65	560.245	8.78822	15.6864
Elattostachys falcata	SPRH 17856	1984	344.65	424.167	8.89686	20.9749
Elattostachys falcata	SPRH 17858	1984	344.65	507.882	9.30799	18.3271
Gnetum gnemon	SPRH 3605	1985	346.12	412.482	7.98892	19.3679
Elattostachys falcata	SPRH 17854	1986	347.42	509.665	12.5424	24.609
Gnetum gnemon	SPRH 3598	1987	349.19	322.057	10.5026	32.611
Astronidium confertiflorum	a1188-nat	1988	351.57	318.779	10.281	32.2512
Amaroria soulameoides	a1176-nat	1988	351.57	461.148	11.0434	23.9477
Astronidium confertiflorum	a1188-2-nat	1988	351.57	529.096	11.4211	21.5861
Amaroria soulameoides	a1176-2-nat	1988	351.57	370.07	11.5354	31.1709
Amaroria soulameoides	a1176-3-nat	1988	351.57	447.769	11.543	25.7789
Dillenia biflora	d1146-sea	1988	351.57	277.312	12.0893	43.5945
Dillenia biflora	d1116-2-nat	1988	351.57	400.898	12.1711	30.3597
Elattostachys falcata	SPRH 17999	1992	356.45	477.028	11.6267	24.3732
Astronidium confertiflorum	SPRH 16431	1993	357.1	464.661	11.3219	24.366
Elattostachys falcata	SPRH 17985	1994	358.83	536.078	11.8648	22.1327
Elattostachys falcata	SPRH 17853	1994	358.83	603.03	11.8731	19.689
Amaroria soulameoides	SPRH 17087	1994	358.83	719.503	15.0946	20.9792
Elattostachys falcata	SPRH 17851	1995	360.82	476.023	10.7477	22.5781
Elattostachys falcata	SPRH 17957	1995	360.82	521.918	11.5576	22.1444
Astronidium confertiflorum	SPRH 16418	1995	360.82	518.973	14.1835	27.33
Dillenia biflora	Tuiwawa 092	1996	362.61	273.482	15.126	55.3091
Amaroria soulameoides	SPRH 17039	1996	362.61	559.379	15.3717	27.48
Gnetum gnemon	finaggde	2015	400.83	298.722	9.55424	31.9837
Gnetum gnemon	finaggce	2015	400.83	284.205	9.61675	33.8373
Gnetum gnemon	finaggae	2015	400.83	287.657	10.4139	36.2025
Gnetum gnemon	finaggbe	2015	400.83	291.49	10.84	37.1883
Dillenia biflora	Db1_27_Nat	2015	400.83	220.66	11.5607	52.3916
Elattostachys falcata	Ef2_58_Sea	2015	400.83	573.35	12.8519	22.4155
Dillenia biflora	Db3_29_Nat	2015	400.83	237.112	13.1946	55.6469
Dillenia biflora	Db2_23_Sea	2015	400.83	231.473	14.3271	61.8954
Amaroria soulameoides	As1_18_Sea	2015	400.83	573.487	14.5758	25.4162
Dillenia biflora	Db3_73_Sea	2015	400.83	342.339	16.7372	48.8905

## Sheet: Soh et al 2019 IRGA Fiji data
IRGA.leaf	Species	LMA.of.segment (recent in Science)	Nitrogen (g g^-1)	Vcmax25 (μ mol^-2 s^-1) = LMA*N*6.25*20.7*0.15 (Niinemets and Tenhunen 1997, see also Wilson et al 2000)	Jmax25 (μ mol^-2 s^-1) = LMA*N*8.06*156*0.035 (Niinemets 1997)	Jmax = 29.1 + 1.64*Vcmax25	Narea (g/m^2)	Vcmax25_IRGA	d13C	C Amount (ug)	C area (g/m^2)	C %	C:N	N%	Nitrogen (g/m^2) = (nitrogen mass/total mass)*LMA	CO2R	EVAP	GS	PN	IWUE (=Pn/Gs)
fiseasae	Amaroria soulameoides	79.3122	0.0179838	27.6799	62.7697	74.495	1.42634		-30.0433	1715.87	34.9485	44.0645	24.5023	1.79838	1.42634	400	4.625	384	14.2	36.9794
fiseasbe	Amaroria soulameoides	90.5959	0.0191152	33.6069	76.2104	84.2153	1.73176		-30.3486	1502.76	40.1131	44.277	23.1633	1.91152	1.73176	400	5.17667	613.667	16.0333	26.1272
fiseasce	Amaroria soulameoides	77.588	0.0242213	36.4698	82.7026	88.9104	1.87928		-30.0675	1578.61	32.6182	42.0403	17.3568	2.42213	1.87928	400	4.35667	500	15.1667	30.3371
fiseasde	Amaroria soulameoides	74.4049	0.0159192	22.9861	52.1256	66.7972	1.18447		-30.4302	1604.62	31.3446	42.1271	26.463	1.59192	1.18447	400	5.02	702.667	14.1667	20.3147
fiseaco1e	Astronidium confertiflorum	91.5753	0.0188686	33.532	76.0406	84.0925	1.7279		-30.8382	1702.09	36.9973	40.4009	21.4117	1.88686	1.7279	400	5.68667	674.333	15.0667	22.349
fiseacoae	Astronidium confertiflorum	63.0832	0.0180556	22.1038	50.1248	65.3502	1.139		-32.3185	1720.71	23.9727	38.0016	21.047	1.80556	1.139	400	4.46	528.667	13.6333	25.7925
fiseacobe	Astronidium confertiflorum	76.8841	0.0155585	23.2138	52.642	67.1706	1.1962		-30.5674	1858.97	31.3226	40.74	26.185	1.55585	1.1962	400	3.30333	275.667	11.3333	41.1141
fiseacoce	Astronidium confertiflorum	77.8923	0.0241567	36.5152	82.8056	88.9849	1.88162		-29.6752	1466.57	31.2458	40.1141	16.6058	2.41567	1.88162	400	3.7125	356.333	11.8325	33.2103
fisedbae	Dillenia biflora	80.5569	0.0156125	24.4071	55.348	69.1276	1.25769		-27.5991	1494.45	36.36	45.1358	28.9101	1.56125	1.25769	400	4.16333	627.75	13.3233	21.2326
fisedbbe	Dillenia biflora	72.7961	0.0153452	21.6782	49.1597	64.6522	1.11707		-28.1271	1502.76	32.5387	44.6984	29.1286	1.53452	1.11707	400	3.716	370.188	13.37	36.1177
fisedbce	Dillenia biflora	80.5324	0.0177115	27.6801	62.7703	74.4954	1.42635		-28.9947	1587.97	35.2004	43.7096	24.6787	1.77115	1.42635	400	4.0725	451.853	15.0125	33.2246
fisedbde	Dillenia biflora	62.6826	0.0187171	22.7682	51.6314	66.4398	1.17324		-28.4552	2017.93	28.3671	45.2551	24.1784	1.87171	1.17324	400	4.31333	444.89	15.51	34.8627
finaef1e	Elattostachys falcata	69.0732	0.0179488	24.0595	54.5599	68.5577	1.23978		-30.3957	1939.09	33.9345	49.1283	27.3713	1.79488	1.23978	400	1.9525	146.972	7.9575	54.1456
fiseef2e	Elattostachys falcata	78.9987	0.0193892	29.725	67.4075	77.849	1.53172		-32.2497	1858.97	38.016	48.1224	24.8191	1.93892	1.53172	400	3.18667	243.777	11.5233	47.2768
fiseef3e	Elattostachys falcata	85.9437	0.0153361	25.5783	58.0039	71.0484	1.31804		-31.0423	2560.9	40.1924	46.766	30.494	1.53361	1.31804	400	2.2175	175.752	8.6925	49.4764
fiseefae	Elattostachys falcata	71.6197	0.0187892	26.1145	59.2199	71.9278	1.34568		-32.6283	2438.66	33.7043	47.0601	25.0464	1.87892	1.34568	400	2.498	146.308	7.826	53.5196
finaggae	Gnetum gnemon	110.145	0.0256322	54.789	124.245	118.954	2.82326		-31.1534	1744.5	51.6528	46.8952	18.2954	2.56322	2.82326	400	3.13429	233.367	8.92857	38.2608
finaggbe	Gnetum gnemon	106.425	0.0292131	60.3341	136.82	128.048	3.109		-30.0235	1874.62	48.6957	45.7559	15.6628	2.92131	3.109	400	4.01625	399.906	10.0237	25.0653
finaggce	Gnetum gnemon	128.587	0.0229428	57.2514	129.829	122.992	2.95015		-30.3685	1982.23	58.7438	45.684	19.9121	2.29428	2.95015	400	3.29667	232.637	9.07667	39.0212
finaggde	Gnetum gnemon	138.945	0.0280793	75.7129	171.694	153.269	3.90147		-32.0913	1796.79	64.5102	46.4286	16.5348	2.80793	3.90147	400	3.16667	207.11	8.72	42.1081
